# Supplementary material for: What Nursing-Sensitive Outcomes Have Been Investigated to Date among Patients with Solid and Hematological Malignancies? A Scoping Review
Source: Nurs Rep. 2023 Aug 15;13(3):1101–25. doi: 10.3390/nursrep13030096 (PMC10443292; doi:10.3390/nursrep13030096)
Supplement: Supplementary file 1 [file nursrep-13-00096-s001.zip]

Archive with 1 entries (1 files):
- nursrep-2525707-supplementary.pdf
